# Supplementary material for: Development of selective bispecific Wnt mimetics for bone loss and repair
Source: Nat Commun. 2021 May 31;12:3247. doi: 10.1038/s41467-021-23374-8 (PMC8167098; doi:10.1038/s41467-021-23374-8)
Supplement: Supplementary file 3 — Source Data [file 41467_2021_23374_MOESM3_ESM.xlsx]

## Sheet: Fig 1a
FZD1	FZD2	FZD3	FZD4	FZD5	FZD6	FZD7	FZD8	FZD9	FZD10	LRP5	LRP6
5.48611	0.990195	1.26206	0.787736	1.16941	5.5627	3.04361	0.183746	0.202471	0.208163	3.64466	1.67689
4.97875	1.72403	1.21065	0.498541	0.949858	5.87987	4.91021	0.105534	0.192881	0.290334	3.04361	1.96671
4.45611	2.29069	1.41009	0.481559	0.983355	6.80118	6.7542	0.164457	0.227791	0.191549	1.88659	2.32267
4.97366	1.66831	1.29427	0.589279	1.05964	6.08125	3.97691	0.151246	0.197676	0.230015	3.34414	1.98876

## Sheet: Fig 1b
FZD1	FZD2	FZD3	FZD4	FZD5	FZD6	FZD7	FZD8	FZD9	FZD10	LRP5	LRP6
46.3914	17.8244	0.516122	9.55188	0.245839	0.125502	26.6448	26.8302	0.31992	0.244141	9.9575	13.6023
35.4026	16.2885	0.419221	10.0965	0.232578	0.110781	24.1807	24.8605	0.286337	0.237465	9.55188	11.9239
42.6888	15.3034	0.425074	11.2807	0.237465	0.117098	23.8478	33.7259	0.304768	0.199683	11.2028	12.8686

## Sheet: Fig 1c
FZD1	FZD2	FZD3	FZD4	FZD5	FZD6	FZD7	FZD8	FZD9	FZD10
6.03124	14.3448	0	1.67302	1.70817	0.121789	18.6675	5.58847	0.062174	0
6.03124	10.6476	0	1.03703	1.44639	0.183322	18.2833	4.89889	0.057212	0.019674
6.11543	12.4879	0	1.16672	2.31731	0.206248	20.1465	5.36082	0.055263	0.008446

## Sheet: Fig 1d
FZD1			FZD2			FZD3			FZD4			FZD5			FZD6			FZD7			FZD8			FZD9			FZD10			LRP5			LRP6
4.99015	4.65598	5.27468	1.01332	0.752146	0.945457	0.042074	0.021629	0.025192	1.86488	1.62347	1.80136	0.506658	0.42901	0.543023	0.112585	0.116555	0.140543	7.61627	6.44904	7.45953	2.88603	3.02951	2.80711	1.19672	1.27375	1.47333	2.15709	2.08361	2.34418	1.97121	1.57908	2.52991	0.938927	0.752146	1.42315

## Sheet: Fig 1e
FZD1			FZD2			FZD3			FZD4			FZD5			FZD6			FZD7			FZD8			FZD9			FZD10			LRP5			LRP6
3.48658	3.93559	4.94282	91.5777	43.8632	59.9747	0.317223	0.402038	2.78899	5.92099	7.11835	5.16161	1.50555	4.43922	2.45205	47.808	85.0222	49.8476	35.454	24.1644	24.2265	0.481983	1.48106	1.48682	0.306309	0.436376	0.313526	0.00320543	0.00250289	0	29.1428	55.6863	53.2238	96.4578	47.4058	99.7135

## Sheet: Fig 2b
	Vehicle										Anti-Sclerostin										GFP										ScFv (anti-GFP)-DKK1cF234K										18R5-DKK1c
Day 0	0.05857	0.0595	0.04714	0.04429	0.06096	0.05846	0.06181	0.06756	0.06166	0.06565	0.06005	0.08426	0.06142	0.06846	0.07499	0.06369	0.06562	0.07299	0.06323	0.05808	0.07808	0.06778	0.06669	0.05889	0.07022	0.05725	0.06203	0.05679	0.06031	0.05958	0.05559	0.05512	0.05854	0.06251	0.07533	0.07067	0.05446	0.07085	0.06644	0.04284	0.05079	0.07784	0.06027	0.07287	0.05266	0.0645	0.05888	0.0694	0.0444
Day 7	0.0693	0.0757	0.0718	0.0687	0.0668	0.0709	0.0691	0.0712	0.0669	0.0679	0.0768	0.0765	0.0744	0.0693	0.0782	0.0782	0.0744	0.0719	0.0768	0.0662	0.0703	0.0597	0.0663	0.07	0.0664	0.0663	0.0629	0.0704	0.0744	0.072	0.068	0.07	0.0683	0.0649	0.0733	0.0681	0.0652	0.0692	0.0649	0.072	0.0691	0.0778	0.0693	0.0774	0.0726	0.0784	0.0721	0.0731	0.0714
Day 14	0.067396	0.076195	0.082491	0.067688	0.0798	0.071688	0.07056	0.07042	0.06804	0.0711	0.08207	0.08715	0.07735	0.07404	0.07773	0.08145	0.08229	0.08389	0.082	0.08024	0.07119	0.066317	0.06819	0.07162	0.07062	0.06812	0.06936	0.07192	0.07325	0.07335	0.06848	0.07368	0.0692	0.0697	0.07845	0.0768	0.0712	0.0761	0.0737	0.0775	0.07369	0.0816	0.0814	0.0869	0.07986	0.0817	0.0757	0.0845	0.08627
Day 21	0.0712	0.07099	0.07028	0.06894	0.0677	0.07309	0.07182	0.0728	0.06912	0.07006	0.08539	0.08518	0.07953	0.0758	0.07885	0.07902	0.08145	0.077	0.0798	0.07684	0.0715	0.06365	0.06946	0.0746	0.0724	0.0666	0.06945	0.07177	0.0761	0.0725	0.0689	0.0729	0.0711	0.0712	0.0698	0.0742	0.0654	0.0719	0.0666	0.0736	0.0802	0.0835	0.0768	0.0759	0.0788	0.0945	0.0784	0.0818	0.0759
Day 28	0.06629	0.06929	0.07122	0.07075	0.06915	0.07127	0.07602	0.07278	0.07125	0.07402	0.08117	0.08066	0.085	0.07705	0.08135	0.07692	0.0828	0.07746	0.08091	0.08057	0.06914	0.0758	0.06729	0.07203	0.07483	0.06314	0.07172	0.06826	0.07597	0.07373	0.06973	0.07255	0.06788	0.0731	0.07529	0.0781	0.06959	0.07112	0.06614	0.07654	0.0812	0.08826	0.08228	0.08568	0.08368	0.08619	0.08272	0.08573	0.08398
[truncated: 1 more columns]

## Sheet: Fig 2c
	Vehicle										anti-sclerostin										GFP										ScFv (anti-GFP)-DKK1cF234K										18R5-DKK1c
Day 28	0.07654	0.08304	0.09602	0.08317	0.07886	0.0917	0.09204	0.0785	0.08303	0.0902	0.0972	0.1115	0.1065	0.1025	0.103	0.1058	0.11406	0.0899	0.1053	0.0979	0.0798	0.0883	0.0818	0.0903	0.0892	0.0778	0.0903	0.0753	0.0875	0.0847	0.0716	0.0897	0.0911	0.0899	0.0829	0.0846	0.0765	0.0815	0.0834	0.0888	0.0812	0.1027	0.1054	0.1095	0.1066	0.10914	0.1137	0.11514	0.10633
[truncated: 1 more columns]

## Sheet: Fig 2d
		Vehicle																				Anti-Sclerostin (10 mg/kg)																				GFP
Day 0		135.97	127.33	127.65	131.52	122.58	118.82	113.73	108.19	100.72	87.52	114.48	118.27	288.6	293.21	174.96	193.26	129.79	141.82	173.29	196.85	240.32	247.66	234.12	231.47	158.88	161.9	221.52	225.18	154.39	139.49	216.47	225.33	141.91	136.6	205.42	210.33	166.91	157.64	204.84	207.55	98.07	107.6	233.06	233.82	162.74	169.11	223.48	201.88
Day 7		87.03	92.3	103.27	114.35	94.4	105.01	92.17	95.86	62.1	74.35	101.41	113.86	228.52	250.28	104.76	102.26	104.92	107.66	156.92	157.54	207.58	203.69	298.68	294.17	171.48	186.46	273.04	458.91	319.04	357.91	302.4	324.43	174.36	194.55	254.15	285.25	220.09	239.31	229.75	222.62	78.92	74.2	115.27	118.67	108.45	110.54	114.39	115.31
Day 14		77.54	71.21	136.74	137.07	73.64	142.47	159.87	149.59	130.82	123.06	148.86	149.19	238.93	275.88	221.76	23.93	112.89	67.46	64.22	64.26	124.86	112.99	123.75	112.12	123.24	120.05	137.4	359.47	186.43	163.48	322.4	299.56	464.56	360.88	394.56	383.87	292.37	266.64	187.58	164.83	56.01	54.69	116.06	104.56	87.33	84.23	103.63	202.12
Day 21		137.36	136.03	160.86	182.46	153.17	139.66	227.46	230.86	198.26	196.74	178.74	159.62	176.55	173.09	310.42	317.36	245.11	225.67	128.77	106.41	93.9	83.93	198.52	166.31	164.95	146.83	99.46	95.6	167.88	154.75	222.9	200.76	251.11	231.43	145.31	134.69	192.08	192.34	146.95	142.85	171.42	165.4	145.72	141.69	187.32	173.98	215.34	198.62
Day 28		96.02	96.54	102.62	95.6	75.89	79.79	105.32	99.9	94.17	90.59	145.15	145.88	173.37	169.17	230.7	197.53	143.33	123.53	80.59	75.61	45.56	91.87	85.31	84.91	124.71	125.84	76.55	73.07	88.8	95.42	84.55	83.93	116.47	109.85	128.91	120.14	95.62	150.84	81.02	68.44	141.13	140.23	103.36	101.87	113.34	129.12	146.75	104.68
[truncated: 52 more columns]

## Sheet: Fig 2e
		Vehicle										anti-sclerostin										GFP										ScFv (anti-GFP)-DKK1cF234K										18R5-DKK1c
Day 0		0.1747	0.2246	0.2078	0.1863	0.1739	0.2548	0.1877	0.3179	0.211	0.2571	0.3059	0.3047	0.2398	0.1932	0.2087	0.3485	0.3136	0.2163	0.232	0.1969	0.2525	0.2149	0.1989	0.2461	0.189	0.2518	0.2234	0.1999	0.2496	0.215	0.1844	0.3184	0.2463	0.2672	0.3576	0.2512	0.2065	0.1866	0.219	0.2765	0.1692	0.3315	0.1683	0.2556	0.2229	0.3224	0.2481	0.2885
Day 14		0.1123	0.1415	0.1235	0.1476	0.1561	0.164	0.1746	0.3338	0.1985	0.2305	0.2635	0.2877	0.2567	0.3647	0.303	0.3209	0.4942	0.2478	0.3288	0.2687	0.1834	0.2129	0.2228	0.2709	0.225	0.2679	0.2944	0.1994	0.2279	0.195	0.1684	0.2519	0.2803	0.1864	0.313	0.2421	0.1563	0.1724	0.1905	0.3334	0.2471	0.3773	0.2674	0.2852	0.305	0.4339	0.2155	0.4098
Day 28		0.0891	0.1285	0.0995	0.1348	0.1624	0.1721	0.2042	0.3563	0.1792	0.1945	0.209	0.3329	0.3061	0.3147	0.2405	0.2217	0.4277	0.2077	0.258	0.2007	0.1771	0.1827	0.1491	0.1723	0.104	0.1725	0.1879	0.1027	0.165	0.1288	0.1013	0.1333	0.2135	0.1269	0.1669	0.1772	0.108	0.1069	0.1225	0.1387	0.225	0.3932	0.3123	0.3555	0.2013	0.357	0.3742	0.336
[truncated: 2 more columns]

## Sheet: Fig 2f
	Vehicle										anti-sclerostin										GFP										ScFv (anti-GFP)-DKK1cF234K										18R5-DKK1c
	0.0888	0.1281	0.0983	0.0881	0.1207	0.1081	0.1213	0.2427	0.1426	0.1704	0.1869	0.2295	0.188	0.1761	0.1795	0.1663	0.12	0.3217	0.1868	0.1661	0.1451	0.1189	0.1331	0.1248	0.0875	0.1622	0.1677	0.1088	0.1391	0.1218	0.0725	0.1414	0.2056	0.1415	0.1958	0.1808	0.1017	0.1122	0.1069	0.1588	0.1766	0.346	0.2579	0.2745	0.3115	0.3566	0.3248	0.3362	0.2777
[truncated: 1 more columns]

[truncated: 41 more sheets: Fig 2g, Fig 3d, Fig 3e, Fig 4b, Fig 4c, Fig 4d, Fig 4e, Fig 5a, Fig 5b, Fig 5c, Fig 5d, Fig 5e, Fig 5f, Fig 5g, Fig 5h, Fig 6b, Fig 6c, Fig 6d, Fig 6f, Fig 6g …]
